# Supplementary material for: Effects of Lactoferrin on Oral and Throat Conditions under Low Humidity Environments: A Randomized, Double-Blind, and Placebo-Controlled Crossover Trial
Source: Nutrients. 2023 Sep 18;15(18):4033. doi: 10.3390/nu15184033 (PMC10537525; doi:10.3390/nu15184033)
Supplement: Supplementary file 1 [file nutrients-15-04033-s001.zip]

Archive with 1 entries (1 files):
- nutrients-2601650-supplementary.pdf
